# Supplementary material for: Sex ratios in flux: seasonal dynamics and methodological insights in Rumex species
Source: PeerJ. 2025 Dec 9;13:e20391. doi: 10.7717/peerj.20391 (PMC12700118; doi:10.7717/peerj.20391)
Supplement: Supplemental Information 5 — The R code used to generate the plot of the daily minimum, maximum, and mean temperatures through the 2021 growing season, added to Figure 2. [file peerj-13-20391-s005.rmd]

---
title: "temperature"
output: html_document
date: "`r Sys.Date()`"
---

```{r setup, include=FALSE}
knitr::opts_chunk$set(echo = TRUE)
library(ggplot2)
data_file="temperature.csv"
dirout="PLOTS"
```

```{r funkcje}
save_plot <- function(plot, dirout, name_file, width, height){
  name<-paste(dirout, name_file, sep='/')
  ggsave(filename = paste(name, ".svg", sep=""), plot = plot, width = width, height = height, dpi = 300, bg = "transparent")
  ggsave(filename = paste(name, ".pdf", sep=""), plot = plot, width = width, height = height, bg = "transparent")
  ggsave(filename = paste(name, ".png", sep=""), plot = plot, width = width, height = height, dpi = 300, bg = "transparent")
}  
  
make_plot <- function(data, dirout, name, width, height, tytul) {
  plot <- ggplot(data, aes(x = day_of_year)) +
  geom_ribbon(aes(ymin = Tmin, ymax = Tmax), 
              fill = "lightblue", alpha = 0.75) +
  geom_line(aes(y = Tmean), color = "red", size = 1) +
  scale_x_continuous(
    breaks = seq(1, nrow(data), by = 1),
    labels = data$label[seq(1, nrow(data), by = 1)]
  ) +
  labs(title = tytul,
       x = "Data (month.day)",
       y = "Temperature (°C)") +
  theme_minimal() +
  theme(axis.text.x = element_text(angle = 90, hjust = 1, size = 8))
  
  save_plot(plot, dirout, name, width, height)
}


```


```{r plot, echo=FALSE}

data_df <- read.table(data_file, header = TRUE, sep = "\t")

# 2020
data_2020 <-data_df[data_df$year == 2020 & 
                  ((data_df$month == 4 & data_df$day >= 2) | 
                   (data_df$month == 5) | 
                   (data_df$month == 6 & data_df$day <= 23)), ]
data_2020$day_of_year <- 1:nrow(data_2020)
data_2020$label <- sprintf("%02d.%02d", data_2020$month, data_2020$day)

make_plot(data_2020, dirout, "temp_2020", 40, 5, "Temperature in 2020") 

# 2021
data_2021 <- data_df[data_df$year == 2021 & 
                  ((data_df$month == 4 & data_df$day >= 2) | 
                   (data_df$month == 5) | 
                   (data_df$month == 6 & data_df$day <= 23)), ]
data_2021$day_of_year <- 1:nrow(data_2021)
data_2021$label <- sprintf("%02d.%02d", data_2021$month, data_2021$day)

make_plot(data_2021, dirout, "temp_2021", 40, 5, "Temperature in 2021") 


```
