# Supplementary material for: Sex ratios in flux: seasonal dynamics and methodological insights in Rumex species
Source: PeerJ. 2025 Dec 9;13:e20391. doi: 10.7717/peerj.20391 (PMC12700118; doi:10.7717/peerj.20391)
Supplement: Supplemental Information 7 — The list of daily minimum, maximum, and mean temperatures recorded in the years 2020 and 2021 by the climatology station of the Department of Climatology, Institute of Geography and Spatial Management, Jagiellonian University. [file peerj-13-20391-s007.csv]

year	month	day	Tmax	Tmin	Tmean
2020	1	1	5.3	0.8	2.6
2020	1	2	6.4	-2	0.4
2020	1	3	5.5	-4.9	0.3
2020	1	4	6.9	1	3.8
2020	1	5	3.1	0	1.3
2020	1	6	2.4	-3.2	-0.3
2020	1	7	3.5	-5.1	-1.3
2020	1	8	6.6	0	2.7
2020	1	9	6.6	2.4	4.4
2020	1	10	7.5	0.7	4
2020	1	11	6.8	3.1	4.6
2020	1	12	6.5	-0.3	2.6
2020	1	13	6.6	1.2	3.8
2020	1	14	4.3	-1.8	0
2020	1	15	7.4	-2.4	0.9
2020	1	16	3.9	-2.3	0.8
2020	1	17	1.7	-2.9	-0.8
2020	1	18	2.9	-2.3	0.3
2020	1	19	3.9	0.4	2.3
2020	1	20	3.9	0.2	2.1
2020	1	21	5.2	-0.3	1.7
2020	1	22	3.4	-1.5	0.4
2020	1	23	4.9	-1.3	0.6
2020	1	24	5.7	-5.1	-1.1
2020	1	25	4.4	-3.7	-1
2020	1	26	2	-2.3	-0.9
2020	1	27	5.1	-3.4	-0.3
2020	1	28	6.5	-3.2	1.1
2020	1	29	6.3	1.8	3.4
2020	1	30	7	1.8	3.6
2020	1	31	9.5	1.4	6.1
2020	2	1	14.4	8.1	10.1
2020	2	2	12.8	6.6	8.4
2020	2	3	7.8	5	6.2
2020	2	4	6.5	2.2	4.5
2020	2	5	3.8	-0.5	1.4
2020	2	6	1.8	-2.5	0.1
2020	2	7	4.1	-0.9	1.4
2020	2	8	7.5	-5.5	-0.5
2020	2	9	11.2	-3.8	1.8
2020	2	10	14.1	-0.2	7.2
2020	2	11	7.3	2.6	5
2020	2	12	5.5	1.7	3.2
2020	2	13	7.1	1.3	3
2020	2	14	7.2	0.8	4.2
2020	2	15	9.5	1.7	4.4
2020	2	16	14.4	-1.8	4.6
2020	2	17	16.9	3.1	8.9
2020	2	18	11.1	5.8	7.6
2020	2	19	11	0.7	5.1
2020	2	20	6.5	1.9	3.3
2020	2	21	5.8	-1.5	2.7
2020	2	22	10.7	-1.8	4
2020	2	23	10.9	5.2	8.3
2020	2	24	11.8	1.5	4.8
2020	2	25	10.8	2.8	7.1
2020	2	26	9.2	4.1	6.1
2020	2	27	6.5	0.7	2.6
2020	2	28	5.5	-0.8	1.9
2020	2	29	9	-0.7	3.7
2020	3	1	11.6	3.1	6.9
2020	3	2	9.5	4.1	6
2020	3	3	12.5	2.4	7
2020	3	4	8.5	3.9	5.3
2020	3	5	10.9	-1.9	3.3
2020	3	6	10.1	-1.7	4.2
2020	3	7	9.2	3.1	5.3
2020	3	8	7.5	2.8	4.3
2020	3	9	11.8	-2.8	3.1
2020	3	10	13.4	-0.3	5.9
2020	3	11	13.7	5.9	9.4
2020	3	12	18	5	11.4
2020	3	13	15	5	8.6
2020	3	14	8.2	2.4	4.3
2020	3	15	9	-4.7	1.4
2020	3	16	14.3	-4.6	4.2
2020	3	17	17.6	0.7	7.9
2020	3	18	19.1	5.7	11
2020	3	19	20	3.5	10.6
2020	3	20	14.9	9.4	11.4
2020	3	21	11.3	2.4	5.1
2020	3	22	3.8	-2.3	-0.1
2020	3	23	4.4	-3.2	-0.1
2020	3	24	5.4	-3.9	0.3
2020	3	25	7.5	-3.3	1.7
2020	3	26	12.5	-0.4	5.6
2020	3	27	16.8	0.3	8
2020	3	28	17.3	0.2	8.1
2020	3	29	13.8	2.7	7.6
2020	3	30	8.1	-1.3	1.7
2020	3	31	6.5	-3.4	0.7
2020	4	1	8.4	-2.8	2.1
2020	4	2	13.4	-3.1	4.8
2020	4	3	13	-0.2	6.5
2020	4	4	13.7	0.5	6.5
2020	4	5	14.8	-1.1	6.8
2020	4	6	20.4	0.1	9.6
2020	4	7	21.5	2.8	11.1
2020	4	8	23	1.9	11.8
2020	4	9	23.1	3.7	12.8
2020	4	10	17.2	7.5	11.2
2020	4	11	17.2	2	8.9
2020	4	12	22.1	1.8	11.2
2020	4	13	22.2	6.6	12.2
2020	4	14	9.3	2.6	5.3
2020	4	15	14.2	0.3	7.6
2020	4	16	22.2	3.8	13.2
2020	4	17	18.8	5.1	11.4
2020	4	18	17.3	1.8	9.2
2020	4	19	15.7	1.9	8.5
2020	4	20	14.5	0.6	7.7
2020	4	21	14.9	0.8	8.1
2020	4	22	17.3	1.1	9.3
2020	4	23	21	2.4	11.6
2020	4	24	22.4	3.9	13.3
2020	4	25	17.8	8.6	12.5
2020	4	26	15.5	4.9	10.1
2020	4	27	20.3	2.6	11.3
2020	4	28	23.5	5.7	14.5
2020	4	29	25.4	8.1	15.1
2020	4	30	20.2	11	14.6
2020	5	1	17.5	8.7	12.3
2020	5	2	18.7	5.3	11.9
2020	5	3	14.3	6.6	9.8
2020	5	4	18.5	4	10.8
2020	5	5	13.4	7.2	9.5
2020	5	6	9	4.2	6.7
2020	5	7	14.1	3.6	9.3
2020	5	8	21.2	4.3	12.6
2020	5	9	23.6	6.1	14.9
2020	5	10	26.6	11.8	18.9
2020	5	11	28.2	12.3	20.3
2020	5	12	21.2	3.1	9.1
2020	5	13	13.7	-0.2	7.5
2020	5	14	10.6	6.5	8.1
2020	5	15	10.3	2.6	6.9
2020	5	16	18	3.6	11.4
2020	5	17	19.2	5.7	12.6
2020	5	18	22.6	6.6	15
2020	5	19	25.7	9.1	17.2
2020	5	20	19.8	8.7	13.9
2020	5	21	17.3	6.9	11.8
2020	5	22	18.3	3.1	11.3
2020	5	23	19.7	5.6	13.1
2020	5	24	18.4	10.3	12.7
2020	5	25	15.5	8.1	11.2
2020	5	26	17.6	9.6	12.3
2020	5	27	20.3	10.2	14.1
2020	5	28	20.2	9.6	14
2020	5	29	18.4	10.9	14
2020	5	30	14.7	8.1	10.8
2020	5	31	12.8	8.3	10.8
2020	6	1	20.8	10.1	14.8
2020	6	2	19.7	9.2	13.9
2020	6	3	19.2	9.3	14.2
2020	6	4	23.9	7.4	16.2
2020	6	5	21.3	13.8	17
2020	6	6	27.3	10.2	19.3
2020	6	7	26.7	14.8	19.2
2020	6	8	19.1	14.7	16
2020	6	9	17.1	13.2	15
2020	6	10	20.6	14.4	17.1
2020	6	11	25.2	14.4	18.7
2020	6	12	28.2	15.9	21.7
2020	6	13	31.4	18.1	24.1
2020	6	14	25.9	17.3	19.9
2020	6	15	21.9	13.7	17.9
2020	6	16	19	15.1	17
2020	6	17	23.8	16.3	19.3
2020	6	18	25.5	17	20.1
2020	6	19	23.1	16	19.1
2020	6	20	21	16.1	18.2
2020	6	21	23.3	15.3	18.3
2020	6	22	19.7	16.5	18.2
2020	6	23	24.2	15.6	19.2
2020	6	24	20	14.2	16.8
2020	6	25	25.6	13.1	19.5
2020	6	26	27.4	16.9	21.2
2020	6	27	29.2	15.8	22.4
2020	6	28	30.4	18.3	24
2020	6	29	28.2	17.4	21.5
2020	6	30	26.3	15.6	20.9
2020	7	1	30.2	15.2	23.3
2020	7	2	28.8	18.8	21.8
2020	7	3	24.5	16.2	19.5
2020	7	4	27	16	21.2
2020	7	5	29.7	14.5	22.5
2020	7	6	30.6	17.2	22
2020	7	7	20.4	14.2	16.5
2020	7	8	22.7	9.9	15.5
2020	7	9	23.7	13	18
2020	7	10	31.8	15.4	24.3
2020	7	11	28.7	12	18.3
2020	7	12	20.9	10.6	15.1
2020	7	13	18.6	10.7	15
2020	7	14	23.9	8.9	16.7
2020	7	15	26.2	10.9	19
2020	7	16	22.5	13.7	16.8
2020	7	17	20	10.7	14.9
2020	7	18	25.2	14.1	18.6
2020	7	19	26.8	14.9	20.3
2020	7	20	29.2	14.1	21.1
2020	7	21	23.6	16.2	19.5
2020	7	22	25.8	13.4	19.2
2020	7	23	23.2	12.1	18
2020	7	24	28.3	12	19.5
2020	7	25	28.8	15	21.7
2020	7	26	29	14.7	21.5
2020	7	27	28.4	17	22.1
2020	7	28	32.5	15.9	24.2
2020	7	29	29.4	18.2	23.6
2020	7	30	28.6	14.8	21.6
2020	7	31	26.8	15.6	20.5
2020	8	1	25.5	12.1	18.5
2020	8	2	29.2	11	20.1
2020	8	3	28.2	16.6	21
2020	8	4	23.6	17	19.4
2020	8	5	20.6	16.4	18.3
2020	8	6	27.8	17.6	22
2020	8	7	32.2	16.2	23.5
2020	8	8	32.3	16.5	24
2020	8	9	31.8	17.9	24.3
2020	8	10	30.2	17.1	22.8
2020	8	11	30.8	17.2	23.1
2020	8	12	28.5	15.8	21.5
2020	8	13	30.1	12.2	20.6
2020	8	14	30.6	14.9	22.2
2020	8	15	27.3	15	21
2020	8	16	28.5	16.9	20.4
2020	8	17	28.5	17.6	21.4
2020	8	18	23.4	17.8	19.6
2020	8	19	21.6	17.3	18.9
2020	8	20	26.8	16.8	20.9
2020	8	21	30.3	14.8	21.8
2020	8	22	32.6	16.3	23.7
2020	8	23	26.8	17.9	21.2
2020	8	24	25.6	16.4	20
2020	8	25	23.4	13.6	17.6
2020	8	26	28.5	11.8	18.9
2020	8	27	22	17.8	19.4
2020	8	28	25.6	10.3	17.4
2020	8	29	25.7	15.8	20.1
2020	8	30	32.3	16.1	23
2020	8	31	26	16.8	19.6
2020	9	1	16.8	12.9	14.9
2020	9	2	18.6	11.9	14.1
2020	9	3	22.1	8.5	14.5
2020	9	4	23.7	9.5	16.4
2020	9	5	28.3	14.9	20.7
2020	9	6	22.9	15.5	17.9
2020	9	7	16.9	13.3	14.6
2020	9	8	21.8	8.7	14.4
2020	9	9	25.9	12.3	17.9
2020	9	10	19.7	12.6	15.8
2020	9	11	23.2	8	14.6
2020	9	12	26.6	9.9	17
2020	9	13	26.4	13.9	18.9
2020	9	14	28.6	13.2	19.3
2020	9	15	28	12.8	19
2020	9	16	29.5	14.1	20.2
2020	9	17	21.9	12.7	16.4
2020	9	18	18.5	5.4	10.7
2020	9	19	20.8	5.7	11.9
2020	9	20	21.3	7.1	13.3
2020	9	21	25.3	7.6	14.6
2020	9	22	26.9	8.5	16
2020	9	23	23.7	9.6	15.8
2020	9	24	23.6	13.5	17.4
2020	9	25	23.6	11.4	16.1
2020	9	26	19.6	11.3	14.9
2020	9	27	14.4	8.6	10.4
2020	9	28	14.8	4.2	10.1
2020	9	29	16.5	11.2	13.1
2020	9	30	13.5	12	12.6
2020	10	1	12.9	11.6	12.1
2020	10	2	18.7	11.4	14.2
2020	10	3	24	11.9	16.5
2020	10	4	22.2	15	17
2020	10	5	20.9	8.1	13.3
2020	10	6	21.2	9.4	13.3
2020	10	7	17.8	7.9	12
2020	10	8	15.5	9.5	11.3
2020	10	9	19.7	6	11.7
2020	10	10	18.4	8.8	12.8
2020	10	11	14.6	8.9	10.7
2020	10	12	10	5.8	7.5
2020	10	13	7.2	5.3	6.2
2020	10	14	9	5.5	6.7
2020	10	15	12.3	5.8	8.2
2020	10	16	7.9	4.7	6.4
2020	10	17	7.9	5.9	6.6
2020	10	18	10.5	4	7
2020	10	19	11.8	6.8	8.6
2020	10	20	16.6	2.4	7.6
2020	10	21	17	4.9	9.6
2020	10	22	20.4	5.3	11.3
2020	10	23	14.9	6.8	9.9
2020	10	24	15.6	9.6	11.6
2020	10	25	11	6.8	8.9
2020	10	26	18.3	7.6	11.5
2020	10	27	20.7	10.5	13.6
2020	10	28	18.8	8.7	12
2020	10	29	16.7	5.2	9.3
2020	10	30	12.9	5.9	8.5
2020	10	31	13.7	5.7	8.3
2020	11	1	10.5	1.6	5.6
2020	11	2	12.3	5.4	9
2020	11	3	15.9	11.6	13.5
2020	11	4	14.2	9.5	11.4
2020	11	5	10.9	5.1	6.8
2020	11	6	11.1	1.6	6.1
2020	11	7	11.4	6.4	7.9
2020	11	8	14.9	3.6	7.3
2020	11	9	6.5	1.1	4
2020	11	10	6	2.9	4.5
2020	11	11	6	3.7	4.7
2020	11	12	6.5	4	5.2
2020	11	13	10.6	4.6	7.5
2020	11	14	11.1	2.8	6.6
2020	11	15	14.8	3.2	7.1
2020	11	16	11.5	1.5	6.1
2020	11	17	12.7	6.5	8.9
2020	11	18	13.9	5.9	8.9
2020	11	19	15.5	1.3	6.9
2020	11	20	8.8	1.2	4.2
2020	11	21	4.9	-1.7	0.9
2020	11	22	9.5	-2.5	2.9
2020	11	23	6.5	4.2	5
2020	11	24	9.4	2.1	4.8
2020	11	25	8	-3.4	0.6
2020	11	26	4.2	-4.1	-0.6
2020	11	27	2.4	-1.1	0.9
2020	11	28	3.9	1.2	2.3
2020	11	29	2.3	-0.2	0.7
2020	11	30	1.7	-1.5	0.2
2020	12	1	4	-3.3	-1
2020	12	2	-1.8	-5.4	-3.9
2020	12	3	-0.5	-6.7	-3.6
2020	12	4	10.3	-2.7	2.6
2020	12	5	11.3	4.4	7.2
2020	12	6	14.2	0.7	5.2
2020	12	7	5	1.4	2.4
2020	12	8	2.5	-1	0.2
2020	12	9	0	-2	-1.4
2020	12	10	0.2	-2.8	-1.2
2020	12	11	0.2	-2	-0.8
2020	12	12	2	-0.8	0.7
2020	12	13	1.9	0.1	0.7
2020	12	14	2.9	0	1.2
2020	12	15	1.5	-2.3	-0.9
2020	12	16	4.9	-2	1.2
2020	12	17	3.7	-0.4	1.8
2020	12	18	5.9	0.9	2.8
2020	12	19	1.3	-2.2	-0.7
2020	12	20	-0.1	-3	-1.8
2020	12	21	1.3	-2.6	-0.9
2020	12	22	5.7	-2.6	1.7
2020	12	23	8.7	5.1	7.1
2020	12	24	8.7	4.3	6.2
2020	12	25	7	2.3	3.9
2020	12	26	2.9	-0.4	0.7
2020	12	27	2.5	-5.8	-2.4
2020	12	28	8.7	-0.9	4.1
2020	12	29	9.9	3.9	6.4
2020	12	30	8	1.2	3.7
2020	12	31	4.2	-0.1	1.4
2021	1	1	0.5	-1.2	-0.5
2021	1	2	4.4	-1.6	0.8
2021	1	3	4	-0.9	1.1
2021	1	4	4.9	-0.7	1.7
2021	1	5	3.7	1.4	2.5
2021	1	6	3.7	-0.4	1.3
2021	1	7	2.3	0.7	1.3
2021	1	8	3.6	-1.3	0.3
2021	1	9	2.8	-1.6	0.2
2021	1	10	2.9	-2.7	-0.8
2021	1	11	1.8	-6.3	-3.4
2021	1	12	3.5	-8	-2.5
2021	1	13	2.3	-0.8	0.4
2021	1	14	1.3	-1.1	-0.2
2021	1	15	-0.2	-4.9	-3.3
2021	1	16	-2.2	-6.8	-5
2021	1	17	-4.4	-11.1	-8.9
2021	1	18	-6	-11	-9
2021	1	19	2.4	-8.4	-2.3
2021	1	20	9.4	0	3.2
2021	1	21	10.2	-3.4	1.3
2021	1	22	12.3	-2.2	3.9
2021	1	23	10.3	1	5.3
2021	1	24	7.1	1.6	3.5
2021	1	25	3.1	0.2	1.3
2021	1	26	1.9	-1.7	-0.4
2021	1	27	0.8	-1.9	-0.6
2021	1	28	4	-5.7	-1.3
2021	1	29	3	-1.4	0.1
2021	1	30	2.8	-2.3	-0.6
2021	1	31	-0.4	-5.5	-4
2021	2	1	-2.8	-10.6	-6.7
2021	2	2	3.7	-7.1	-2
2021	2	3	11.9	0.7	5.3
2021	2	4	9.2	2.6	5.9
2021	2	5	3.2	-0.6	0.7
2021	2	6	0	-3.3	-2
2021	2	7	-1.9	-8.4	-6.4
2021	2	8	-5	-7.9	-6.2
2021	2	9	-2.3	-9	-5.6
2021	2	10	-1.6	-5.2	-3.8
2021	2	11	-3	-10.6	-7.9
2021	2	12	-6.4	-12.5	-10.1
2021	2	13	-3	-12	-6.9
2021	2	14	-1.4	-4.8	-3.9
2021	2	15	-0.8	-7.8	-5.4
2021	2	16	-0.5	-9.1	-4.9
2021	2	17	3	-1.8	0.9
2021	2	18	3.7	0	1.7
2021	2	19	3.5	-2	0.4
2021	2	20	10.1	0.8	4.1
2021	2	21	11.8	-3	2.7
2021	2	22	12.3	-2.3	3.2
2021	2	23	11.2	-0.9	4.6
2021	2	24	18.3	1.2	7.6
2021	2	25	20.1	0.4	7.9
2021	2	26	18.6	2.6	8.7
2021	2	27	10.6	2.4	5.7
2021	2	28	8.3	1	4.1
2021	3	1	6.6	3.4	4.7
2021	3	2	14.1	-0.9	5
2021	3	3	18.5	-1.4	6.5
2021	3	4	11.2	3.5	6.8
2021	3	5	8.3	0.3	2.5
2021	3	6	5	-3.9	-0.2
2021	3	7	7.5	-2.3	1.7
2021	3	8	3.9	-0.6	0.8
2021	3	9	4.1	-5.5	-1.6
2021	3	10	3.7	-5.9	-2.2
2021	3	11	6.8	-6.7	-0.3
2021	3	12	10	2.5	5.7
2021	3	13	13	-1.3	5.7
2021	3	14	10.9	5.7	7.3
2021	3	15	9.2	-0.2	3.9
2021	3	16	7.3	-2.4	1.8
2021	3	17	6.2	2.6	3.8
2021	3	18	5.9	0.6	2.3
2021	3	19	4.5	-3.4	-0.2
2021	3	20	2.2	-3.9	-1.4
2021	3	21	1.8	-5.5	-1.9
2021	3	22	6.2	-0.4	2
2021	3	23	8.5	-1	3.9
2021	3	24	7.1	4	5.4
2021	3	25	10.8	3.3	6
2021	3	26	15.6	-0.9	6.7
2021	3	27	19.7	1.5	8.6
2021	3	28	10.9	3	6.3
2021	3	29	14.1	0.3	7
2021	3	30	16.7	8.3	11.8
2021	3	31	23.1	5.4	13.2
2021	4	1	23.4	7.2	13.9
2021	4	2	15.7	4.8	8.6
2021	4	3	8.5	2.7	4.7
2021	4	4	8.6	1.2	4
2021	4	5	15.2	-1.6	7.3
2021	4	6	12.3	0	3.6
2021	4	7	5.4	-2.8	1.2
2021	4	8	6.8	-1.6	1.9
2021	4	9	12.8	-2.3	5.2
2021	4	10	20.4	2.4	10.8
2021	4	11	20.2	3.9	10.7
2021	4	12	17.9	6	10.9
2021	4	13	10.4	1.5	3.9
2021	4	14	4.6	0.2	2.4
2021	4	15	3.9	1.3	2.3
2021	4	16	4	1.3	2.7
2021	4	17	5.5	2.7	4.1
2021	4	18	9.5	4.4	6.8
2021	4	19	12.5	4	7.6
2021	4	20	15.1	3.9	9.1
2021	4	21	17.7	7.2	11.3
2021	4	22	11.8	4.9	8.9
2021	4	23	10.3	2.2	6.1
2021	4	24	12.5	3.6	8.3
2021	4	25	11.6	5	7.5
2021	4	26	11	-0.2	4.9
2021	4	27	11.7	-0.9	5.8
2021	4	28	16.8	-0.2	8.7
2021	4	29	21	3.3	12.7
2021	4	30	19.8	10.8	14.7
2021	5	1	16.2	6.6	10.6
2021	5	2	14.4	8.3	10.3
2021	5	3	12.4	6.3	8.8
2021	5	4	19.9	0.7	11
2021	5	5	21	9.9	13.9
2021	5	6	13.9	4.4	9.5
2021	5	7	15.9	7.4	10.8
2021	5	8	14.6	4.4	9.1
2021	5	9	24.3	2.7	13.8
2021	5	10	29.2	8.1	18.9
2021	5	11	30.2	9.7	20.2
2021	5	12	27.9	11.3	19.7
2021	5	13	23.5	12.7	16.2
2021	5	14	18.5	12.4	14.3
2021	5	15	20.4	10.1	14.3
2021	5	16	15.4	10.5	13.3
2021	5	17	16.3	8.2	12
2021	5	18	16	9.7	12.3
2021	5	19	16.3	7.9	11.7
2021	5	20	18.8	7.8	13.3
2021	5	21	21.1	6.8	14.1
2021	5	22	17.4	10	13.3
2021	5	23	19.4	6.3	11.8
2021	5	24	20.9	6.2	13.8
2021	5	25	17.6	11.2	13.2
2021	5	26	21.4	5.4	13.8
2021	5	27	19.6	9.3	15
2021	5	28	18.1	10.7	14.1
2021	5	29	16.3	9.7	11.6
2021	5	30	17.8	7.9	12.7
2021	5	31	19.1	9.9	14
2021	6	1	20.5	5.8	12.9
2021	6	2	20.1	6.6	13.9
2021	6	3	23.4	7.3	15.4
2021	6	4	25.8	8.5	17.8
2021	6	5	22.9	14.9	17.4
2021	6	6	25.3	10.8	18
2021	6	7	26.9	12.1	19.3
2021	6	8	27.1	11.5	19.5
2021	6	9	27.2	13.4	19.8
2021	6	10	25.8	12.9	19.1
2021	6	11	23.7	13.4	18.3
2021	6	12	26	13.1	19.2
2021	6	13	20	12.6	15.5
2021	6	14	22.7	9.8	16.3
2021	6	15	25.6	9.9	18.2
2021	6	16	27.3	12.5	20.3
2021	6	17	29	14.8	22.1
2021	6	18	31.3	14.3	23
2021	6	19	31.4	16.5	24
2021	6	20	31.2	17.3	23.9
2021	6	21	31.6	19.3	25.3
2021	6	22	31.9	19.4	23.7
2021	6	23	26.4	19.4	22.7
2021	6	24	32.7	19.8	23.8
2021	6	25	22.4	15.6	19.4
2021	6	26	22.6	17.7	19.5
2021	6	27	25.9	14.9	19.9
2021	6	28	27.5	14.4	21.2
2021	6	29	28.3	15.4	22.3
2021	6	30	27.9	17.6	22.6
2021	7	1	24.6	17.2	20.3
2021	7	2	22.6	16.3	19.1
2021	7	3	21.3	16.2	18.4
2021	7	4	26.5	14	19.7
2021	7	5	28.4	13.6	21.1
2021	7	6	30.1	16	23.4
2021	7	7	32.9	17.5	25.2
2021	7	8	32.4	17.9	25.1
2021	7	9	32	18.6	24.7
2021	7	10	25.5	17.4	21
2021	7	11	26.8	16.8	20.6
2021	7	12	22.6	16.2	18.9
2021	7	13	30.3	15.9	23.2
2021	7	14	33.4	20	25.3
2021	7	15	26.6	17.9	22.1
2021	7	16	28.5	19.7	23.3
2021	7	17	30	18.9	23.6
2021	7	18	26	19.7	22.7
2021	7	19	27.4	18.8	22
2021	7	20	22.1	15.8	18.1
2021	7	21	24	15	18.8
2021	7	22	22.3	16.3	19.3
2021	7	23	25.7	16.1	20.6
2021	7	24	28.3	14.8	21.7
2021	7	25	28	16	21.2
2021	7	26	29.4	17.6	22.9
2021	7	27	29.5	18.2	23.4
2021	7	28	31.8	18	24.1
2021	7	29	28	18.8	23
2021	7	30	29.8	15.6	22.8
2021	7	31	27.2	17.1	22.1
2021	8	1	23.9	17.3	20.1
2021	8	2	22.8	14.4	17.2
2021	8	3	25.6	11.6	18.3
2021	8	4	24.9	14.3	19.4
2021	8	5	21.5	15.9	17.5
2021	8	6	20	13.9	16.2
2021	8	7	27.3	10.9	19
2021	8	8	25.6	16.5	20.7
2021	8	9	26.1	14.8	19.7
2021	8	10	28.8	16.3	22
2021	8	11	26.4	16.1	20.5
2021	8	12	25.4	13.7	18.9
2021	8	13	28.8	12.2	20.2
2021	8	14	31	16.8	23.5
2021	8	15	31.4	17.9	23.8
2021	8	16	30.8	18.8	24.2
2021	8	17	26.5	12.8	17.9
2021	8	18	21.7	11.7	16.3
2021	8	19	23.3	11.7	17.5
2021	8	20	25.3	16.4	19.9
2021	8	21	25.8	14.8	19.3
2021	8	22	26.8	12.4	18.9
2021	8	23	22	16.9	18.7
2021	8	24	18.2	12.4	15
2021	8	25	18.9	8.4	13
2021	8	26	17.4	8.3	13
2021	8	27	16.4	11.6	13.7
2021	8	28	21.5	8.3	14.2
2021	8	29	18	12.6	14.9
2021	8	30	15.1	12.2	13.4
2021	8	31	15.7	12.2	13.9
2021	9	1	18.9	12.9	15
2021	9	2	20.6	12.5	15.5
2021	9	3	22.9	10.6	16
2021	9	4	21.4	11.2	15.4
2021	9	5	19.1	7.8	12.7
2021	9	6	20.4	5.2	11.8
2021	9	7	23.8	6.9	14.3
2021	9	8	25.6	9.3	16.3
2021	9	9	26.2	9.6	16.3
2021	9	10	26.6	8.4	16
2021	9	11	26.8	9.2	16.3
2021	9	12	26.5	12	17.9
2021	9	13	23.8	15.2	18.3
2021	9	14	23	12.7	16.7
2021	9	15	25.8	10.3	16.9
2021	9	16	24.2	14.7	19
2021	9	17	19.9	13.3	15.7
2021	9	18	15.4	12.5	13.6
2021	9	19	13.2	8.4	10.4
2021	9	20	11.5	8.9	10
2021	9	21	16.2	5.8	10.1
2021	9	22	12.3	8.1	10
2021	9	23	17.1	8.7	12.6
2021	9	24	16.7	12.3	13.8
2021	9	25	20.3	10.4	15.4
2021	9	26	23.9	13.5	17.4
2021	9	27	22.2	13.2	16.5
2021	9	28	17.3	7.8	11.8
2021	9	29	16.9	6.3	11.5
2021	9	30	15	11	12.8
2021	10	1	16.4	5.9	10.1
2021	10	2	21.8	6.3	12
2021	10	3	21.9	5.7	12
2021	10	4	24.2	7.5	14
2021	10	5	25.3	10.2	15.8
2021	10	6	16.5	11.1	12.8
2021	10	7	15.8	10.9	12.5
2021	10	8	13.5	2.9	7.5
2021	10	9	12.2	0.1	4.9
2021	10	10	12.5	-1	4.5
2021	10	11	14.3	0.4	6.1
2021	10	12	13.1	6	8.4
2021	10	13	10.3	4	6.2
2021	10	14	12.6	4.2	7.3
2021	10	15	16.1	6	10.1
2021	10	16	11.3	7.1	9
2021	10	17	13.4	3.2	7.2
2021	10	18	9.3	5.4	7.7
2021	10	19	18.6	5	9.8
2021	10	20	23.4	6.7	13.7
2021	10	21	19.6	7.5	12.5
2021	10	22	15.2	8.4	10.7
2021	10	23	11.3	4.9	6.9
2021	10	24	12.3	2	5.6
2021	10	25	15.5	-1.5	4.8
2021	10	26	14.5	-0.7	5.4
2021	10	27	16.4	3.6	8.9
2021	10	28	18.1	2.1	8
2021	10	29	18.8	1.3	7.7
2021	10	30	21.3	1.3	8.9
2021	10	31	18.9	2.7	8.3
2021	11	1	19.1	0.3	7.3
2021	11	2	9	5.8	7.5
2021	11	3	16	3.6	8.3
2021	11	4	19	7.6	11.6
2021	11	5	11.8	5.5	7.6
2021	11	6	12.3	4	6.6
2021	11	7	12.5	-0.5	5.9
2021	11	8	10.3	5.5	7.4
2021	11	9	10.4	5	7
2021	11	10	12.5	0.6	4.8
2021	11	11	12.6	-0.5	4.3
2021	11	12	7	2.5	4.7
2021	11	13	5.4	3	4.1
2021	11	14	6.3	2.4	4.7
2021	11	15	6.7	3.8	5.2
2021	11	16	6.6	3.3	4.6
2021	11	17	6.7	-0.3	2.9
2021	11	18	8.8	4.5	6.4
2021	11	19	9.1	6.1	7.7
2021	11	20	12.2	8.4	9.8
2021	11	21	10.9	5.4	7.6
2021	11	22	8.3	5.2	6.2
2021	11	23	5.8	1.5	3.5
2021	11	24	6.2	2.2	3.8
2021	11	25	7.1	-3.4	0.6
2021	11	26	4	-1.3	2.2
2021	11	27	6	1	3.3
2021	11	28	4.4	1.4	3
2021	11	29	4.3	0.8	1.9
2021	11	30	4	0.3	2.2
2021	12	1	6.5	1.2	4.1
2021	12	2	9.3	3.4	6.3
2021	12	3	5.2	-0.9	1.2
2021	12	4	4.6	-5.2	-0.8
2021	12	5	2.6	-0.1	1.3
2021	12	6	2.3	0.5	1.3
2021	12	7	1.3	-1.2	-0.3
2021	12	8	-1	-3.8	-2.9
2021	12	9	-0.7	-4	-2.3
2021	12	10	1.8	-2	-0.3
2021	12	11	0.9	-1.4	-0.1
2021	12	12	3.5	-3.7	-0.7
2021	12	13	1.3	-6.2	-3.2
2021	12	14	1.7	-4.2	-1
2021	12	15	5.1	0.5	3.5
2021	12	16	7	4.7	6
2021	12	17	7	4	5
2021	12	18	4.6	2.3	3
2021	12	19	6.1	2.6	4.5
2021	12	20	4.5	-0.9	0.9
2021	12	21	-0.4	-4.3	-2.5
2021	12	22	-1.4	-5.1	-3.8
2021	12	23	-0.6	-7.6	-4.2
2021	12	24	8	-1.2	3.8
2021	12	25	8.4	-4.4	-0.8
2021	12	26	-4.1	-10.4	-8.4
2021	12	27	-6.7	-11.2	-8.5
2021	12	28	-2	-7.2	-4.3
2021	12	29	0.6	-4.3	-1.6
2021	12	30	4.9	-0.8	2.2
2021	12	31	11.9	3.6	9.2
